# Supplementary material for: Identification and Characterization of Cannabichromene’s Major Metabolite Following Incubation with Human Liver Microsomes
Source: Metabolites. 2024 Jun 13;14(6):329. doi: 10.3390/metabo14060329 (PMC11206029; doi:10.3390/metabo14060329)
Supplement: Supplementary file 1 [file metabolites-14-00329-s001.zip]

Archive with 4 entries (4 files):
- CBC_Metabolite_Supplementary_Materials_S1.pdf
- CBC_Metabolite_Supplementary_Materials_S2.pdf
- CBC_Metabolite_Supplementary_Materials_S3.pdf
- CBC_Metabolite_Supplementary_Materials_S4.pdf
